# Supplementary material for: Assessment of Preferences in Taking Painkillers among Students of Medicine, Dentistry, and Pharmacy: A Pilot Study
Source: Healthcare (Basel). 2024 Jan 13;12(2):196. doi: 10.3390/healthcare12020196 (PMC10815322; doi:10.3390/healthcare12020196)
Supplement: Supplementary file 1 [file healthcare-12-00196-s001.zip]

Archive with 1 entries (1 files):
- healthcare-2798320-supplementary.pdf
